# Supplementary material for: Proteomic characterization of endogenous substrates of mammalian ubiquitin ligase Hrd1
Source: Cell Biosci. 2018 Aug 22;8:46. doi: 10.1186/s13578-018-0245-z (PMC6103995; doi:10.1186/s13578-018-0245-z)
Supplement: Supplementary file 1 — Additional file 1: Table S1. Additional table. [file 13578_2018_245_MOESM1_ESM.xlsx]

## Sheet: Sheet1
Gene	Protein Foldchg. Exp.1(Log2)	Protein Foldchg. Exp. 2(Log2)	Protein Foldchg. Exp. 3(Log2)	Avg. Foldchg.(Log2)	p-value	mRNA Foldchg.	mRNA Foldchg.
DCD	6.587	6.86768	7.28668	6.94273	0.000863462	NA	NA
PIP	5.27509	5.09192	4.83111	5.07742	0.00064593	1.1	1.17
S100A9	5.45907	4.8751	4.31052	4.95695	0.00458194	-1.25	-1.1
CALML5	5.075	5.61847	3.28251	4.94745	0.0221879	-1.09	-1.05
FLG2	5.29715	4.78942	4.52148	4.90593	0.00217487	-1.33	-1.79
S100A7	4.64472	5.19628	4.45305	4.80015	0.00217897	-1.07	-1.12
SGCB	4.57457	4.19002	3.43259	4.13962	0.00673926	-1.08	-1.08
OS9	2.74101	2.85079	3.16088	2.92872	0.00185163	1.03	-1
NFE2L1	1.91104	3.29945	3.16579	2.91204	0.0241782	1.03	1.15
SERPINB12	2.48132	2.66392	3.12721	2.78374	0.00482467	1.03	1.05
HLA_C	2.53099	2.70774	2.64404	2.62943	0.000386632	-1.13	-1.24
CHRNA5	2.18922	2.54827	2.82972	2.54591	0.00535604	-1.26	-1.38
HSPA5	2.31358	2.69255	2.59405	2.54214	0.00200198	1.96	1.54
CERCAM	1.3734	2.59719	2.65635	2.31675	0.0340133	1	-1
UTS2	1.89556	2.79716	2.01101	2.29298	0.0156916	-1.06	-1.02
VIM	2.21981	2.03198	2.2906	2.18487	0.00124969	1.6	1.96
HLA_DPA1	2.53969	2.24291	1.60995	2.18063	0.0161561	1.24	-1.35
DSG1	1.69245	2.38293	2.03546	2.06437	0.00944004	-1.12	-1.04
LRIG2	1.67789	1.94103	1.47505	1.71066	0.00625188	1.27	1.19
EXT2	1.6092	1.6846	1.81644	1.70597	0.00126162	-1.31	-1.14
CRELD2	1.27537	1.69993	1.87837	1.6394	0.0119995	1.86	2.24
SDF2L1	1.50611	1.75589	1.5673	1.61373	0.00217334	1.3	1.5
JUP	1.33443	1.48084	1.89889	1.5917	0.0113855	-1.14	-1.2
SSR4	1.49082	1.55805	1.66648	1.57361	0.00105828	1.2	1.11
PDIA4	1.35845	1.74318	1.48153	1.53676	0.00546834	2.12	1.83
ITGAV	1.4339	1.60608	1.45716	1.50108	0.00129211	-1.03	-1
EDEM3	1.27715	1.53308	1.53847	1.45461	0.00351936	1.16	1.08
LRPAP1	1.20088	1.34582	1.75273	1.45251	0.0130252	-1.12	-1.26
HSP90B1	1.36138	1.52346	1.31068	1.40139	0.00209866	1.13	1.07
SEL1L	1.33319	1.45518	1.29085	1.36143	0.00130985	1	-1.11
GTF2I	1.00199	1.70083	1.25092	1.34739	0.023241	1.2	1.3
HYOU1	1.06939	1.4649	1.41596	1.32718	0.00881957	1.83	1.58
NUP153	1.23827	1.37008	1.30825	1.30654	0.000849413	-1	-1.08
LAMC1	1.10027	1.46069	1.31574	1.29976	0.00650147	1.08	1.02
DSG2	1.10098	1.3109	1.38406	1.27022	0.00446536	2.06	1.77
UBE2J1	1.03981	1.20783	1.4924	1.25891	0.0110401	1.09	1.08
FBN2	1.06625	1.43514	1.15724	1.22823	0.00817607	1.4	1.36
ZFAND5	0.934455	1.2041	1.4835	1.22473	0.0168019	1.18	1.18
ATP6AP1	1.17808	1.00813	1.44238	1.22069	0.0107351	1.04	-1.01
ALDH18A1	1.24938	0.994442	1.35993	1.20923	0.00801828	1.28	1.52
SPCS3	1.32402	1.07792	1.10082	1.17193	0.00448918	1.24	-1.01
MANF	1.09369	1.20334	1.21106	1.17035	0.00104885	1.39	1.35
NEU1	0.896388	0.845184	1.57261	1.14455	0.0421938	1.01	-1.15
DSP	1.15136	0.980398	1.26503	1.13697	0.00529499	1.16	1.11
PBXIP1	0.902767	1.05703	1.37247	1.1242	0.0151355	-1.2	-1.11
RANGAP1	1.04305	1.01086	1.28701	1.119	0.00607268	1.23	1.18
NSA2	0.941725	1.16485	1.17033	1.09616	0.00471933	1	-1.01
SFPQ	0.885953	1.36335	0.95702	1.08454	0.0188151	1.05	-1
POLDIP3	0.804728	1.35546	1.01558	1.07663	0.0222057	1.21	1.29
UTP14A	1.21957	0.715628	1.22752	1.07328	0.0248386	1	1.05
TXNDC15	0.737663	1.06721	1.32297	1.06228	0.0254004	-1	-1.12
COCH	1.15114	0.837094	1.15367	1.05476	0.00992227	-1.19	-1.04
HLA_B	1.35853	0.931948	0.801254	1.05072	0.0256357	1.07	-1.21
AATF	0.992632	1.12958	0.993264	1.03994	0.00191773	1.03	1.01
PCDH7	0.583895	1.09394	1.30326	1.02416	0.0432408	1.32	1.32
ATRAID	0.799772	1.13027	1.10613	1.0197	0.010867	0	0
HIST1H1	0.613145	1.27502	1.05661	1.00711	0.0371687	-1.1	-1.08
HIST1H1C	0.555757	1.23148	1.13312	1.00272	0.0438211	1.2	-3.99
RPS27L	-1.21729	-0.698574	-1.28173	-1.04139	0.0287057	-1.41	-1.01
DDX27	-0.875308	-1.20671	-1.39325	-1.14231	0.0166672	-1.26	1.1
SLC27A2	-1.24592	-1.36025	-0.890563	-1.15141	0.0144024	-1.51	-1.67
RIOK3	-1.08454	-1.93369	-1.04026	-1.29862	0.043207	1.15	1.16
